# Supplementary material for: A depauperate immune repertoire precedes evolution of sociality in bees
Source: Genome Biol. 2015 Apr 24;16(1):83. doi: 10.1186/s13059-015-0628-y (PMC4408586; doi:10.1186/s13059-015-0628-y)
Supplement: Additional file 12: — Amino acid alignments used for PAML analyses. [file 13059_2015_628_MOESM12_ESM.zip]

Archive with 3 entries (2 files):
- Alignments/
- Alignments/4Sp_Restricted.zip
- Alignments/5Sp_Restricted.zip
