# Supplementary material for: A depauperate immune repertoire precedes evolution of sociality in bees
Source: Genome Biol. 2015 Apr 24;16(1):83. doi: 10.1186/s13059-015-0628-y (PMC4408586; doi:10.1186/s13059-015-0628-y)
Supplement: Additional file 13: — Statistical results for MANOVA and subsequent ANOVA of gene expression data. [file 13059_2015_628_MOESM13_ESM.txt]

 Response BGRP1 :
              Df Sum Sq Mean Sq F value    Pr(>F)    
sex            1  9.131  9.1311 14.5144 0.0002781 ***
treatment      3  4.138  1.3795  2.1928 0.0956460 .  
sex:treatment  3  2.928  0.9760  1.5514 0.2080515    
Residuals     77 48.441  0.6291                      
---
Signif. codes:  0 '***' 0.001 '**' 0.01 '*' 0.05 '.' 0.1 ' ' 1

 Response BGRP2 :
              Df Sum Sq Mean Sq F value    Pr(>F)    
sex            1 0.7312 0.73118 12.0022 0.0008714 ***
treatment      3 0.4577 0.15256  2.5042 0.0653691 .  
sex:treatment  3 0.2164 0.07214  1.1841 0.3213884    
Residuals     77 4.6909 0.06092                      
---
Signif. codes:  0 '***' 0.001 '**' 0.01 '*' 0.05 '.' 0.1 ' ' 1

 Response PGRP-LC :
              Df  Sum Sq  Mean Sq F value Pr(>F)
sex            1  0.0038 0.003824  0.0138 0.9069
treatment      3  0.6145 0.204839  0.7370 0.5331
sex:treatment  3  0.0628 0.020927  0.0753 0.9731
Residuals     77 21.4004 0.277927               

 Response PGRP-SA :
              Df  Sum Sq Mean Sq F value   Pr(>F)   
sex            1  11.481 11.4815  7.9745 0.006037 **
treatment      3   1.030  0.3435  0.2386 0.869204   
sex:treatment  3   5.022  1.6740  1.1627 0.329526   
Residuals     77 110.862  1.4398                    
---
Signif. codes:  0 '***' 0.001 '**' 0.01 '*' 0.05 '.' 0.1 ' ' 1

 Response PGRP-SC2 :
              Df Sum Sq Mean Sq F value   Pr(>F)    
sex            1 14.910 14.9104 19.9837 2.65e-05 ***
treatment      3  2.076  0.6920  0.9274 0.431654    
sex:treatment  3 11.043  3.6809  4.9333 0.003466 ** 
Residuals     77 57.452  0.7461                     
---
Signif. codes:  0 '***' 0.001 '**' 0.01 '*' 0.05 '.' 0.1 ' ' 1

 Response serpin 3/4 A :
              Df  Sum Sq Mean Sq F value   Pr(>F)   
sex            1  35.070  35.070  8.8330 0.003946 **
treatment      3   1.307   0.436  0.1097 0.954190   
sex:treatment  3   1.280   0.427  0.1075 0.955473   
Residuals     77 305.720   3.970                    
---
Signif. codes:  0 '***' 0.001 '**' 0.01 '*' 0.05 '.' 0.1 ' ' 1

 Response serpin 3/4 B :
              Df Sum Sq Mean Sq F value Pr(>F)
sex            1   1.23  1.2316  0.1365 0.7128
treatment      3   4.99  1.6619  0.1841 0.9069
sex:treatment  3   8.73  2.9084  0.3223 0.8092
Residuals     77 694.91  9.0248               

 Response abaecin :
              Df Sum Sq Mean Sq F value    Pr(>F)    
sex            1 176.50 176.498 29.8396 5.556e-07 ***
treatment      3 381.72 127.240 21.5118 3.213e-10 ***
sex:treatment  3  38.28  12.761  2.1574   0.09986 .  
Residuals     77 455.45   5.915                      
---
Signif. codes:  0 '***' 0.001 '**' 0.01 '*' 0.05 '.' 0.1 ' ' 1

 Response alaserpin :
              Df Sum Sq Mean Sq F value Pr(>F)
sex            1  0.870 0.87003  0.9593 0.3304
treatment      3  5.046 1.68185  1.8544 0.1444
sex:treatment  3  4.592 1.53058  1.6877 0.1766
Residuals     77 69.834 0.90693               

 Response apidaecin :
              Df  Sum Sq Mean Sq F value    Pr(>F)    
sex            1 130.048 130.048 37.8894 3.139e-08 ***
treatment      3  24.412   8.137  2.3708   0.07696 .  
sex:treatment  3   5.391   1.797  0.5236   0.66735    
Residuals     77 264.287   3.432                      
---
Signif. codes:  0 '***' 0.001 '**' 0.01 '*' 0.05 '.' 0.1 ' ' 1

 Response argonaute 2 :
              Df  Sum Sq Mean Sq F value    Pr(>F)    
sex            1 0.44554 0.44554 26.4200 2.025e-06 ***
treatment      3 0.05810 0.01937  1.1484    0.3350    
sex:treatment  3 0.04430 0.01477  0.8756    0.4576    
Residuals     77 1.29852 0.01686                      
---
Signif. codes:  0 '***' 0.001 '**' 0.01 '*' 0.05 '.' 0.1 ' ' 1

 Response aubergine :
              Df Sum Sq Mean Sq  F value Pr(>F)    
sex            1  54105   54105 693.7088 <2e-16 ***
treatment      3    182      61   0.7758 0.5111    
sex:treatment  3    240      80   1.0255 0.3861    
Residuals     77   6006      78                    
---
Signif. codes:  0 '***' 0.001 '**' 0.01 '*' 0.05 '.' 0.1 ' ' 1

 Response basket :
              Df     Sum Sq    Mean Sq F value Pr(>F)
sex            1 9.3200e-09 9.3158e-09  1.3899 0.2421
treatment      3 2.7660e-08 9.2194e-09  1.3755 0.2566
sex:treatment  3 1.7420e-08 5.8067e-09  0.8663 0.4623
Residuals     77 5.1611e-07 6.7027e-09               

 Response decay :
              Df  Sum Sq  Mean Sq F value Pr(>F)
sex            1  0.0830 0.082971  0.4518 0.5035
treatment      3  0.5012 0.167059  0.9097 0.4404
sex:treatment  3  0.4721 0.157374  0.8570 0.4672
Residuals     77 14.1400 0.183637               

 Response defensin :
              Df Sum Sq Mean Sq F value    Pr(>F)    
sex            1 218.57 218.565 32.0814 2.439e-07 ***
treatment      3 548.56 182.853 26.8395 5.514e-12 ***
sex:treatment  3  62.50  20.835  3.0582   0.03321 *  
Residuals     77 524.59   6.813                      
---
Signif. codes:  0 '***' 0.001 '**' 0.01 '*' 0.05 '.' 0.1 ' ' 1

 Response ferritin :
              Df Sum Sq Mean Sq F value Pr(>F)
sex            1  0.386 0.38616  0.7661 0.3841
treatment      3  1.952 0.65066  1.2909 0.2836
sex:treatment  3  0.696 0.23185  0.4600 0.7110
Residuals     77 38.811 0.50404               

 Response hopscotch :
              Df Sum Sq Mean Sq F value    Pr(>F)    
sex            1 0.9115 0.91148 12.6835 0.0006365 ***
treatment      3 0.0386 0.01288  0.1792 0.9101792    
sex:treatment  3 0.1053 0.03510  0.4884 0.6913495    
Residuals     77 5.5335 0.07186                      
---
Signif. codes:  0 '***' 0.001 '**' 0.01 '*' 0.05 '.' 0.1 ' ' 1

 Response hymenoptaecin :
              Df Sum Sq Mean Sq F value    Pr(>F)    
sex            1 211.19  211.19 25.0237 3.482e-06 ***
treatment      3 997.78  332.59 39.4091 1.542e-15 ***
sex:treatment  3  44.62   14.87  1.7625    0.1614    
Residuals     77 649.84    8.44                      
---
Signif. codes:  0 '***' 0.001 '**' 0.01 '*' 0.05 '.' 0.1 ' ' 1

 Response kayak :
              Df  Sum Sq Mean Sq F value    Pr(>F)    
sex            1  5.6177  5.6177 19.9818 2.652e-05 ***
treatment      3  0.0387  0.0129  0.0458    0.9869    
sex:treatment  3  1.0572  0.3524  1.2534    0.2963    
Residuals     77 21.6476  0.2811                      
---
Signif. codes:  0 '***' 0.001 '**' 0.01 '*' 0.05 '.' 0.1 ' ' 1

 Response lysozyme :
              Df Sum Sq Mean Sq  F value Pr(>F)    
sex            1 538.80  538.80 426.8219 <2e-16 ***
treatment      3   1.20    0.40   0.3169 0.8131    
sex:treatment  3   4.23    1.41   1.1175 0.3473    
Residuals     77  97.20    1.26                    
---
Signif. codes:  0 '***' 0.001 '**' 0.01 '*' 0.05 '.' 0.1 ' ' 1

 Response PGRP-S1 :
              Df Sum Sq Mean Sq F value    Pr(>F)    
sex            1 29.358 29.3575 60.4302 2.771e-11 ***
treatment      3  2.882  0.9606  1.9773    0.1244    
sex:treatment  3  1.265  0.4217  0.8681    0.4614    
Residuals     77 37.407  0.4858                      
---
Signif. codes:  0 '***' 0.001 '**' 0.01 '*' 0.05 '.' 0.1 ' ' 1

 Response ppo :
              Df  Sum Sq Mean Sq F value  Pr(>F)  
sex            1  10.983 10.9825  6.2864 0.01427 *
treatment      3   2.500  0.8334  0.4771 0.69918  
sex:treatment  3   2.564  0.8546  0.4892 0.69082  
Residuals     77 134.521  1.7470                  
---
Signif. codes:  0 '***' 0.001 '**' 0.01 '*' 0.05 '.' 0.1 ' ' 1

 Response punch :
              Df  Sum Sq Mean Sq F value    Pr(>F)    
sex            1   4.094   4.094  1.8330   0.17973    
treatment      3 122.534  40.845 18.2884 4.692e-09 ***
sex:treatment  3  26.342   8.781  3.9316   0.01149 *  
Residuals     77 171.970   2.233                      
---
Signif. codes:  0 '***' 0.001 '**' 0.01 '*' 0.05 '.' 0.1 ' ' 1

 Response relish :
              Df Sum Sq Mean Sq F value    Pr(>F)    
sex            1 40.233  40.233 65.4419 6.835e-12 ***
treatment      3 24.160   8.053 13.0993 5.365e-07 ***
sex:treatment  3  3.370   1.123  1.8273    0.1492    
Residuals     77 47.338   0.615                      
---
Signif. codes:  0 '***' 0.001 '**' 0.01 '*' 0.05 '.' 0.1 ' ' 1

 Response serpin27a :
              Df Sum Sq Mean Sq F value    Pr(>F)    
sex            1 2.8158 2.81577 27.6681 1.256e-06 ***
treatment      3 3.0935 1.03116 10.1323 1.060e-05 ***
sex:treatment  3 0.4672 0.15573  1.5302    0.2134    
Residuals     77 7.8363 0.10177                      
---
Signif. codes:  0 '***' 0.001 '**' 0.01 '*' 0.05 '.' 0.1 ' ' 1

 Response tepA :
              Df     Sum Sq    Mean Sq F value  Pr(>F)  
sex            1 3.0900e-08 3.0916e-08  0.6448 0.42446  
treatment      3 1.0290e-07 3.4312e-08  0.7156 0.54566  
sex:treatment  3 3.5660e-07 1.1886e-07  2.4789 0.06743 .
Residuals     77 3.6921e-06 4.7949e-08                  
---
Signif. codes:  0 '***' 0.001 '**' 0.01 '*' 0.05 '.' 0.1 ' ' 1

 Response transferrin :
              Df  Sum Sq Mean Sq  F value  Pr(>F)    
sex            1 311.962 311.962 199.9600 < 2e-16 ***
treatment      3   0.903   0.301   0.1929 0.90096    
sex:treatment  3  13.247   4.416   2.8304 0.04386 *  
Residuals     77 120.129   1.560                     
---
Signif. codes:  0 '***' 0.001 '**' 0.01 '*' 0.05 '.' 0.1 ' ' 1
